# Supplementary material for: Divide and conquer approach for genome-wide association studies
Source: Genetics. 2025 Mar 13;229(4):iyaf019. doi: 10.1093/genetics/iyaf019 (PMC12005250; doi:10.1093/genetics/iyaf019)
Supplement: iyaf019_Supplementary_Data [file iyaf019_supplementary_data.zip › Supplemental_Tables_GENETICS-2024-307695.xlsx]

## Sheet: Table S1
TABLE S1
her=0.1 & causal=100	her=0.3 & causal=100	her=0.5 & causal=100	her=0.7 & causal=100
her=0.1 & causal=500	her=0.3 & causal=500	her=0.5 & causal=500	her=0.7 & causal=500
her=0.1 & causal=1000	her=0.3 & causal=1000	her=0.5 & causal=1000	her=0.7 & causal=1000
her=0.1 & causal=5000	her=0.3 & causal=5000	her=0.5 & causal=5000	her=0.7 & causal=5000
her=0.1 & causal=10000	her=0.3 & causal=10000	her=0.5 & causal=10000	her=0.7 & causal=10000
her=0.1 & causal=15000	her=0.3 & causal=15000	her=0.5 & causal=15000	her=0.7 & causal=15000
her=0.1 & causal=20000	her=0.3 & causal=20000	her=0.5 & causal=20000	her=0.7 & causal=20000
Table S1: These cases are outlined in Supplementary Table 1. For example, the case her=0.5 and causal=10000 indicates that we have simulated 20 replicate phenotypes by randomly choosing 10000 variants from genotype data that are going to be labelled as causal markers whose heritability in total is 0.5. Replicated phenotypes have genetic correlation 1.

## Sheet: Table S2
	Case	Description
a	400	Using all 400,000 individuals all at once. (Standard)
b	380+20	380,000 individuals are already analysed, and 20,000 more individuals are added. Meta-analysis methods analyse this case by splitting the full cohort into 5 pieces; 380,000+5,000+5,000+5,000+5,000. Meta-analysis methods referring to this case are CMA-1 and MA-1.
c	360+40	Similar to (b). There are 9 splits. They are of the form 360,000+5,000+5,000+5,000+5,000+5,000+5,000+5,000+5,000. Meta-analysis methods referring to this case are CMA-2 and MA-2.
d	320+80	Similar to (b). There are 9 splits. They are of the form 320,000+10,000+10,000+10,000+10,000+10,000+10,000+10,000+10,000. Meta-analysis methods referring to this case are CMA-3 and MA-3.
e	280+120	Similar to (b). There are 9 splits. They are of the form 280,000+15,000+15,000+15,000+15,000+15,000+15,000+15,000+15,000. Meta-analysis methods referring to this case are CMA-4 and MA-4.
f	240+160	Similar to (b). There are 9 splits. They are of the form 240,000+20,000+20,000+20,000+20,000+20,000+20,000+20,000+20,000. Meta-analysis methods referring to this case are CMA-5 and MA-5.
g	200+200	Similar to (b). There are 9 splits. They are of the form 200,000+25,000+25,000+25,000+25,000+25,000+25,000+25,000+25,000. Meta-analysis methods referring to this case are CMA-6 and MA-6.

## Sheet: Table S3
Trait Name	UKB Data Field	UKB Data Field - Data Coding	SNP-Heritabilty
Height	50	NA	0.5
Weight	21002	NA	0.28
BMI	21001	NA	0.25
Hip Circumference	49	NA	0.18
Waist Circumference	48	NA	0.18
Hand Grip (L)	46	NA	0.14
Hand Grip (R)	47	NA	0.14
T2D	20002	1223	0.19
Asthma	20002	1111	0.19
Essential Hypertension	20002	1072	0.06
Eczema	20002	1452	0.12
Epilepsy	20002	1264	0.05

## Sheet: Table S4
Method	REGENIE step	ARCHER2 compute cost (£)	RAP compute cost (£)		Method	Step	ARCHER2 compute cost (£)	RAP compute cost (£)
REGENIE	1	1.9	40		fastGWA-GLMM	GLMM Fitting	4.6	93.8
	2	4.7	96.4		F+CMA-2		2.5	50.9
R+CMA-2	1	1.2	25.6		F+CMA-4		1.7	34.8
	2	3.2	66.4		F+CMA-8		1.3	26.8
R+CMA-4	1	0.4	9.7		F+CMA-16		1.3	26.5
	2	1.7	35.5
R+CMA-8	1	0.3	5.4
	2	1.1	23.2
R+CMA-16	1	0.2	4.2
	2	0.9	18.4
Table S4| The compute costs of CMA, REGENIE, and fastGWA-GLMM on ARCHER2 and UKB RAP. The ARCHER2 cost was obtained from running the analyses on a single node on ARCHER2 (128 cores), while The RAP cost was calculated by extrapolating the analysis runtimes on ARCHER2 with the hourly rate of the mem4_ssd1_x128 instance, which has the same number of processing units as the ARCHER2 node.
